# Supplementary material for: Transferrin receptor 1-mediated iron uptake regulates bone mass in mice via osteoclast mitochondria and cytoskeleton
Source: eLife. 2022 Jun 27;11:e73539. doi: 10.7554/eLife.73539 (PMC9352353; doi:10.7554/eLife.73539)
Supplement: Supplementary file 4. [file elife-73539-supp4.xls]

## Sheet: Sheet0
© 2000-2020 QIAGEN. All rights reserved.
Ingenuity Canonical Pathways	-log(p-value)	Ratio	z-score	Molecules
Oxidative Phosphorylation	13.1	0.174	-2.982	ATP5PF,MT-CYB,MT-ND1,MT-ND3,NDUFA12,NDUFA5,NDUFA6,NDUFAB1,NDUFB11,NDUFS1,NDUFS4,NDUFS7,NDUFS8,NDUFV2,NDUFV3,SDHB,SDHC,UQCR10,UQCRFS1
Mitochondrial Dysfunction	12.3	0.129	#NUM!	ACO2,ATP5PF,MT-CYB,MT-ND1,MT-ND3,NDUFA12,NDUFA5,NDUFA6,NDUFAB1,NDUFB11,NDUFS1,NDUFS4,NDUFS7,NDUFS8,NDUFV2,NDUFV3,PARK7,PSEN1,SDHB,SDHC,UQCR10,UQCRFS1
Sirtuin Signaling Pathway	9.24	0.0825	2	ATP5PF,GLS,MT-CYB,MT-ND1,MT-ND3,NDUFA12,NDUFA5,NDUFA6,NDUFAB1,NDUFB11,NDUFS1,NDUFS4,NDUFS7,NDUFS8,NDUFV2,NDUFV3,POLR1D,SDHB,SDHC,SLC2A1,TIMM23,TIMM8A,TOMM7,UQCRFS1
Huntington's Disease Signaling	4.01	0.0591	#NUM!	ATP5PF,DNAJC5,DNM1,DNM1L,GLS,HDAC6,HSPA2,NCOR1,POLR2E,PSMF1,SDHB,SHC1,UBE2S,VAMP3
Phosphatidylglycerol Biosynthesis II (Non-plastidic)	3.25	0.182	1	CRLS1,LCLAT1,MBOAT7,PTPMT1
Chondroitin Sulfate Degradation (Metazoa)	2.58	0.188	#NUM!	HEXA,HEXB,HYAL1
Dermatan Sulfate Degradation (Metazoa)	2.5	0.176	#NUM!	HEXA,HEXB,HYAL1
Iron homeostasis signaling pathway	2.49	0.0584	#NUM!	ACO2,ATP6V1G1,MCOLN1,SLC11A1,SMAD4,STEAP3,TF,TFRC
Selenocysteine Biosynthesis II (Archaea and Eukaryotes)	2.34	0.333	#NUM!	PSTK,SEPSECS
CDP-diacylglycerol Biosynthesis I	2.29	0.15	#NUM!	CRLS1,LCLAT1,MBOAT7
Phagosome Maturation	2.24	0.053	#NUM!	ATP6V1G1,CTSK,Dync1i2,LAMP1,PRDX1,PRDX6,TUBB4A,VAMP3
Remodeling of Epithelial Adherens Junctions	2.14	0.0735	#NUM!	ACTR3,DNM1,DNM1L,TUBB4A,ZYX
TCA Cycle II (Eukaryotic)	2.06	0.125	#NUM!	ACO2,SDHB,SDHC
Natural Killer Cell Signaling	2.04	0.0457	1	CFL2,FCER1G,FYN,HSPA2,IRAK4,MAP3K11,MAP3K5,Map3k7,TYROBP
Hypoxia Signaling in the Cardiovascular System	1.98	0.0676	#NUM!	HSP90AB1,UBE2C,UBE2J1,UBE2S,UBE2V1
Folate Transformations I	1.98	0.222	#NUM!	MTHFD2,MTHFR
Prostanoid Biosynthesis	1.89	0.2	#NUM!	CYP2S1,PTGS1
Calcium Transport I	1.89	0.2	#NUM!	ANXA5,ATP2B4
CD27 Signaling in Lymphocytes	1.83	0.0755	1	MAP2K5,MAP3K11,MAP3K5,Map3k7
RANK Signaling in Osteoclasts	1.68	0.0568	1.342	GSN,MAP3K11,MAP3K5,Map3k7,TNFRSF11A
Cholesterol Biosynthesis I	1.66	0.154	#NUM!	FDFT1,MSMO1
Cholesterol Biosynthesis II (via 24,25-dihydrolanosterol)	1.66	0.154	#NUM!	FDFT1,MSMO1
Cholesterol Biosynthesis III (via Desmosterol)	1.66	0.154	#NUM!	FDFT1,MSMO1
Inhibition of ARE-Mediated mRNA Degradation Pathway	1.65	0.0492	-1.633	CNOT2,CNOT8,EDC3,EXOSC3,PSMF1,ZFP36L2
Protein Ubiquitination Pathway	1.6	0.0366	#NUM!	DNAJC15,DNAJC25,DNAJC5,HSP90AB1,HSPA2,UBE2C,UBE2J1,UBE2S,UBE2V1,USP32
Glutaryl-CoA Degradation	1.49	0.125	#NUM!	CYP2S1,PARK7
Germ Cell-Sertoli Cell Junction Signaling	1.47	0.0409	#NUM!	CFL2,GSN,MAP3K11,MAP3K5,Map3k7,TUBB4A,ZYX
Estrogen Receptor Signaling	1.47	0.0335	-1.265	ADCY3,CFL2,EIF4EBP1,HSP90AB1,MMP12,MT-CYB,NCOR1,NR3C1,SDHC,SHC1,UQCRFS1
Asparagine Degradation I	1.45	0.5	#NUM!	ASRGL1
Epoxysqualene Biosynthesis	1.45	0.5	#NUM!	FDFT1
Cardiolipin Biosynthesis II	1.45	0.5	#NUM!	PTPMT1
Glutamine Degradation I	1.45	0.5	#NUM!	GLS
Mechanisms of Viral Exit from Host Cells	1.44	0.0732	#NUM!	CHMP2B,CHMP3,CHMP6
Triacylglycerol Biosynthesis	1.41	0.0714	#NUM!	CRLS1,LCLAT1,MBOAT7
Glucocorticoid Receptor Signaling	1.4	0.0327	#NUM!	GTF2A2,GTF2H4,HSP90AB1,HSPA2,IL1RN,NCOR1,NR3C1,POLR2E,SHC1,SMAD4,SMARCB1
Synaptogenesis Signaling Pathway	1.27	0.0321	-1	ACTR3,ADCY3,CLASP2,DNAJC5,EIF4EBP1,FYN,ITSN2,SHC1,STXBP2,VAMP3
Clathrin-mediated Endocytosis Signaling	1.23	0.0363	#NUM!	ACTR3,APOB,DNM1,DNM1L,SH3KBP1,TF,TFRC
RAR Activation	1.22	0.0361	#NUM!	ADCY3,ADH7,GTF2H4,MAP3K5,NCOR1,SMAD4,SMARCB1
Assembly of RNA Polymerase II Complex	1.22	0.06	#NUM!	GTF2A2,GTF2H4,POLR2E
Tryptophan Degradation III (Eukaryotic)	1.2	0.087	#NUM!	CYP2S1,PARK7
IL-4 Signaling	1.18	0.0471	#NUM!	HMGA1,INPP5K,NR3C1,SHC1
LXR/RXR Activation	1.18	0.0413	#NUM!	APOB,FDFT1,IL1RN,NCOR1,TF
Glutathione Redox Reactions I	1.17	0.0833	#NUM!	MGST1,PRDX6
Vitamin-C Transport	1.17	0.0833	#NUM!	LRRC8A,SLC2A1
RhoA Signaling	1.16	0.0407	0	ABL2,ACTR3,ARHGAP12,CDC42EP2,CFL2
14-3-3-mediated Signaling	1.11	0.0394	#NUM!	AKT1S1,EDC3,MAP3K5,SRPK2,TUBB4A
Tetrahydrofolate Salvage from 5,10-methenyltetrahydrofolate	1.06	0.2	#NUM!	MTHFD2
Tetrapyrrole Biosynthesis II	1.06	0.2	#NUM!	ALAS1
Tyrosine Degradation I	1.06	0.2	#NUM!	FAH
Integrin Signaling	1.06	0.0329	0.447	ACTR3,BCAR3,FYN,GSN,MAP3K11,SHC1,ZYX
Superpathway of Cholesterol Biosynthesis	1.03	0.069	#NUM!	FDFT1,MSMO1
Role of Osteoblasts, Osteoclasts and Chondrocytes in Rheumatoid Arthritis	1	0.0318	#NUM!	CALCR,CTSK,GSN,IL1RN,MAP3K5,SMAD4,TNFRSF11A
Ceramide Degradation	0.991	0.167	#NUM!	ASAH1
Zymosterol Biosynthesis	0.991	0.167	#NUM!	MSMO1
GDP-mannose Biosynthesis	0.991	0.167	#NUM!	PMM1
NF-κB Signaling	0.991	0.0335	0.816	FCER1G,IL1RN,IRAK4,TNFAIP3,TNFRSF11A,UBE2V1
Hereditary Breast Cancer Signaling	0.975	0.0357	#NUM!	H2AX,HDAC6,POLR2E,RFC1,SMARCB1
CD40 Signaling	0.959	0.0462	#NUM!	MAP2K5,PTGS1,TNFAIP3
SAPK/JNK Signaling	0.959	0.0392	2	FCER1G,MAP3K11,MAP3K5,SHC1
Sumoylation Pathway	0.947	0.0388	#NUM!	MAP3K5,NR3C1,RFC1,SMAD4
NER Pathway	0.947	0.0388	#NUM!	GTF2H4,NEDD8,POLR2E,RFC1
Xenobiotic Metabolism General Signaling Pathway	0.947	0.035	0.447	MAP2K5,MAP3K11,MAP3K5,Map3k7,MGST1
B Cell Receptor Signaling	0.943	0.0324	2.449	CFL2,INPP5K,MAP3K11,MAP3K5,Map3k7,SHC1
PPAR Signaling	0.939	0.0385	-1	HSP90AB1,IL1RN,NCOR1,SHC1
Glycoaminoglycan-protein Linkage Region Biosynthesis	0.928	0.143	#NUM!	B3GALT6
NRF2-mediated Oxidative Stress Response	0.91	0.0317	#NUM!	DNAJC15,DNAJC5,MAP2K5,MAP3K5,MGST1,PRDX1
PPARα/RXRα Activation	0.903	0.0316	-0.447	ADCY3,HSP90AB1,NCOR1,SHC1,SMAD4,TGS1
Telomerase Signaling	0.903	0.0374	#NUM!	HDAC6,HSP90AB1,SHC1,TPP1
Nucleotide Excision Repair Pathway	0.889	0.0571	#NUM!	GTF2H4,POLR2E
Sphingosine and Sphingosine-1-phosphate Metabolism	0.873	0.125	#NUM!	ASAH1
Histidine Degradation III	0.873	0.125	#NUM!	MTHFD2
Rac Signaling	0.854	0.0357	1	ACTR3,CD44,CFL2,MAP3K11
PKCθ Signaling in T Lymphocytes	0.842	0.0323	1.342	FCER1G,FYN,MAP3K11,MAP3K5,Map3k7
3-phosphoinositide Degradation	0.842	0.0323	1.342	INPP5K,PPFIA2,PPP1R12C,PPP1R8,PTPMT1
NGF Signaling	0.833	0.0351	2	MAP3K11,MAP3K5,Map3k7,SHC1
TREM1 Signaling	0.824	0.04	#NUM!	LAT2,NLRP3,TYROBP
Citrulline Biosynthesis	0.824	0.111	#NUM!	GLS
Leucine Degradation I	0.824	0.111	#NUM!	IVD
Heme Biosynthesis II	0.824	0.111	#NUM!	ALAS1
Necroptosis Signaling Pathway	0.824	0.0318	2.236	DNM1L,NLRP3,TIMM23,TIMM8A,TOMM7
Aldosterone Signaling in Epithelial Cells	0.815	0.0316	#NUM!	DNAJC15,DNAJC25,DNAJC5,HSP90AB1,HSPA2
Antiproliferative Role of TOB in T Cell Signaling	0.815	0.0513	#NUM!	FCER1G,SMAD4
Toll-like Receptor Signaling	0.812	0.0395	#NUM!	IL1RN,IRAK4,TNFAIP3
Neurotrophin/TRK Signaling	0.812	0.0395	#NUM!	MAP2K5,MAP3K5,SHC1
Heparan Sulfate Biosynthesis	0.788	0.0385	#NUM!	B3GALT6,GLCE,PRDX6
IL-7 Signaling Pathway	0.788	0.0385	#NUM!	FYN,SHC1,SLC2A1
IL-15 Production	0.767	0.0331	-1	ABL2,FYN,MAP2K5,MAP3K11
Prolactin Signaling	0.754	0.037	#NUM!	FYN,NR3C1,SHC1
Cdc42 Signaling	0.747	0.0299	1.342	ACTR3,CDC42EP2,CFL2,FCER1G,MAP3K11
BAG2 Signaling Pathway	0.747	0.0465	#NUM!	HSPA2,PSMF1
Apelin Adipocyte Signaling Pathway	0.745	0.0366	#NUM!	ADCY3,MGST1,PRDX6
TR/RXR Activation	0.724	0.0357	#NUM!	NCOR1,SLC16A3,SLC2A1
iNOS Signaling	0.719	0.0444	#NUM!	HMGA1,IRAK4
Assembly of RNA Polymerase I Complex	0.712	0.0833	#NUM!	POLR1D
PDGF Signaling	0.703	0.0349	#NUM!	ABL2,INPP5K,SHC1
Reelin Signaling in Neurons	0.701	0.031	-1	ACTR3,FYN,MAP2K5,MAP3K11
PI3K/AKT Signaling	0.693	0.0286	0	EIF4EBP1,HSP90AB1,INPP5K,MAP3K5,SHC1
Ephrin A Signaling	0.69	0.0426	#NUM!	CFL2,FYN
Stearate Biosynthesis I (Animals)	0.69	0.0426	#NUM!	MBOAT7,TECR
Assembly of RNA Polymerase III Complex	0.68	0.0769	#NUM!	GTF3C5
NAD Phosphorylation and Dephosphorylation	0.68	0.0769	#NUM!	Acp5
Sperm Motility	0.68	0.0269	#NUM!	ABL2,ATP1A4,FYN,MAP2K5,MAP3K11,SLC16A10
Graft-versus-Host Disease Signaling	0.676	0.0417	#NUM!	FCER1G,IL1RN
Acute Phase Response Signaling	0.666	0.0279	#NUM!	IL1RN,MAP3K5,NR3C1,SHC1,TF
RhoGDI Signaling	0.66	0.0278	0.447	ACTR3,ARHGAP12,CD44,CFL2,PPP1R12C
Ephrin Receptor Signaling	0.66	0.0278	-0.447	ACTR3,CFL2,DOK1,FYN,SHC1
Th17 Activation Pathway	0.656	0.033	#NUM!	FCER1G,HSP90AB1,IRAK4
Colanic Acid Building Blocks Biosynthesis	0.652	0.0714	#NUM!	PMM1
Fcγ Receptor-mediated Phagocytosis in Macrophages and Monocytes	0.627	0.0319	#NUM!	ACTR3,FYN,VAMP3
Superpathway of Citrulline Metabolism	0.625	0.0667	#NUM!	GLS
GABA Receptor Signaling	0.62	0.0316	#NUM!	ADCY3,DNM1,SLC6A11
Insulin Receptor Signaling	0.62	0.0286	#NUM!	EIF4EBP1,FYN,INPP5K,SHC1
Neuregulin Signaling	0.611	0.0312	#NUM!	HSP90AB1,PSEN1,SHC1
Mismatch Repair in Eukaryotes	0.602	0.0625	#NUM!	RFC1
Parkinson's Signaling	0.602	0.0625	#NUM!	PARK7
Nicotine Degradation III	0.578	0.0357	#NUM!	ADH7,CYP2S1
D-myo-inositol (1,4,5)-trisphosphate Degradation	0.578	0.0588	#NUM!	INPP5K
Unfolded protein response	0.578	0.0357	#NUM!	HSPA2,MAP3K5
1D-myo-inositol Hexakisphosphate Biosynthesis II (Mammalian)	0.558	0.0556	#NUM!	INPP5K
Valine Degradation I	0.558	0.0556	#NUM!	HIBADH
D-myo-inositol (1,3,4)-trisphosphate Biosynthesis	0.558	0.0556	#NUM!	INPP5K
FAT10 Signaling Pathway	0.558	0.0556	#NUM!	PSMF1
Nur77 Signaling in T Lymphocytes	0.547	0.0339	#NUM!	FCER1G,MAP2K5
Dermatan Sulfate Biosynthesis	0.547	0.0339	#NUM!	B3GALT6,DSE
Epithelial Adherens Junction Signaling	0.542	0.0263	#NUM!	ACTR3,MYH14,TUBB4A,ZYX
Semaphorin Signaling in Neurons	0.538	0.0333	#NUM!	CFL2,FYN
Autophagy	0.527	0.0328	#NUM!	CTSK,LAMP1
Virus Entry via Endocytic Pathways	0.526	0.028	#NUM!	DNM1,FYN,TFRC
Cardiomyocyte Differentiation via BMP Receptors	0.52	0.05	#NUM!	SMAD4
Inflammasome pathway	0.52	0.05	#NUM!	NLRP3
Regulation of eIF4 and p70S6K Signaling	0.513	0.0255	#NUM!	EIF4EBP1,PAIP1,RPS10,SHC1
Phospholipase C Signaling	0.509	0.0233	1	ADCY3,AHNAK,FCER1G,FYN,HDAC6,SHC1
Endoplasmic Reticulum Stress Pathway	0.502	0.0476	#NUM!	MAP3K5
HGF Signaling	0.498	0.027	#NUM!	MAP3K11,MAP3K5,Map3k7
PXR/RXR Activation	0.491	0.0308	#NUM!	ALAS1,NR3C1
Nicotine Degradation II	0.491	0.0308	#NUM!	ADH7,CYP2S1
Polyamine Regulation in Colon Cancer	0.485	0.0455	#NUM!	PSMF1
Eicosanoid Signaling	0.481	0.0303	#NUM!	ALOX5AP,PTGS1
ErbB4 Signaling	0.474	0.0299	#NUM!	PSEN1,SHC1
Cell Cycle: G1/S Checkpoint Regulation	0.474	0.0299	#NUM!	HDAC6,SMAD4
Endocannabinoid Developing Neuron Pathway	0.472	0.0261	#NUM!	ADCY3,AKT1S1,MAP2K5
Superpathway of D-myo-inositol (1,4,5)-trisphosphate Metabolism	0.47	0.0435	#NUM!	INPP5K
Fc Epsilon RI Signaling	0.46	0.0256	#NUM!	FCER1G,FYN,INPP5K
Role of PKR in Interferon Induction and Antiviral Response	0.46	0.0256	#NUM!	HSP90AB1,HSPA2,MARCO
Actin Cytoskeleton Signaling	0.457	0.0229	-1.342	ACTR3,CFL2,GSN,MYH14,SHC1
p38 MAPK Signaling	0.453	0.0254	#NUM!	IL1RN,IRAK4,MAP3K5
Cholecystokinin/Gastrin-mediated Signaling	0.447	0.0252	#NUM!	IL1RN,MAP2K5,SHC1
CD28 Signaling in T Helper Cells	0.441	0.025	#NUM!	ACTR3,FCER1G,FYN
Bupropion Degradation	0.441	0.04	#NUM!	CYP2S1
Heparan Sulfate Biosynthesis (Late Stages)	0.441	0.0282	#NUM!	GLCE,PRDX6
Actin Nucleation by ARP-WASP Complex	0.433	0.0278	#NUM!	ACTR3,PPP1R12C
Ephrin B Signaling	0.433	0.0278	#NUM!	CFL2,ITSN2
GNRH Signaling	0.429	0.0231	1	ADCY3,MAP3K11,MAP3K5,Map3k7
Lipid Antigen Presentation by CD1	0.427	0.0385	#NUM!	FCER1G
NAD Salvage Pathway II	0.427	0.0385	#NUM!	Acp5
FcγRIIB Signaling in B Lymphocytes	0.411	0.0267	#NUM!	DOK1,SHC1
IL-15 Signaling	0.411	0.0267	#NUM!	AKT1S1,SHC1
FXR/RXR Activation	0.408	0.0238	#NUM!	APOB,IL1RN,TF
Atherosclerosis Signaling	0.408	0.0238	#NUM!	APOB,IL1RN,SELPLG
PTEN Signaling	0.408	0.0238	#NUM!	INPP5K,SHC1,TNFRSF11A
GDNF Family Ligand-Receptor Interactions	0.405	0.0263	#NUM!	DOK1,SHC1
Xenobiotic Metabolism Signaling	0.393	0.0209	#NUM!	HSP90AB1,MAP2K5,MAP3K11,MAP3K5,Map3k7,MGST1
White Adipose Tissue Browning Pathway	0.393	0.0233	#NUM!	ADCY3,FCER1G,SLC16A1
TNFR2 Signaling	0.38	0.0333	#NUM!	TNFAIP3
Acetone Degradation I (to Methylglyoxal)	0.38	0.0333	#NUM!	CYP2S1
Role of BRCA1 in DNA Damage Response	0.378	0.025	#NUM!	RFC1,SMARCB1
FLT3 Signaling in Hematopoietic Progenitor Cells	0.378	0.025	#NUM!	EIF4EBP1,SHC1
Sertoli Cell-Sertoli Cell Junction Signaling	0.377	0.0216	#NUM!	MAP3K11,MAP3K5,Map3k7,TUBB4A
Production of Nitric Oxide and Reactive Oxygen Species in Macrophages	0.365	0.0213	1	APOB,MAP3K11,MAP3K5,Map3k7
4-1BB Signaling in T Lymphocytes	0.359	0.0312	#NUM!	MAP3K5
Androgen Signaling	0.359	0.0221	#NUM!	GTF2H4,POLR2E,SHC1
Glutathione-mediated Detoxification	0.359	0.0312	#NUM!	MGST1
Ethanol Degradation II	0.359	0.0312	#NUM!	ADH7
Fatty Acid β-oxidation I	0.359	0.0312	#NUM!	IVD
ILK Signaling	0.357	0.0211	#NUM!	CFL2,DSP,LIMS2,MYH14
Signaling by Rho Family GTPases	0.357	0.0205	0	ACTR3,CDC42EP2,CFL2,MAP3K11,PPP1R12C
Neuroinflammation Signaling Pathway	0.351	0.02	1	GLS,IRAK4,NLRP3,PSEN1,SLC6A11,TYROBP
HIPPO signaling	0.348	0.0235	#NUM!	CD44,SMAD4
Agranulocyte Adhesion and Diapedesis	0.345	0.0207	#NUM!	IL1RN,MMP12,MYH14,SELPLG
Cytotoxic T Lymphocyte-mediated Apoptosis of Target Cells	0.339	0.0294	#NUM!	FCER1G
Inhibition of Angiogenesis by TSP1	0.339	0.0294	#NUM!	FYN
MIF-mediated Glucocorticoid Regulation	0.339	0.0294	#NUM!	NR3C1
Role of JAK2 in Hormone-like Cytokine Signaling	0.339	0.0294	#NUM!	SHC1
Retinoate Biosynthesis I	0.339	0.0294	#NUM!	ADH7
D-myo-inositol (1,4,5,6)-Tetrakisphosphate Biosynthesis	0.335	0.0213	#NUM!	PPFIA2,PPP1R12C,PPP1R8
D-myo-inositol (3,4,5,6)-tetrakisphosphate Biosynthesis	0.335	0.0213	#NUM!	PPFIA2,PPP1R12C,PPP1R8
Leukocyte Extravasation Signaling	0.33	0.0203	#NUM!	ARHGAP12,CD44,MMP12,SELPLG
Noradrenaline and Adrenaline Degradation	0.33	0.0286	#NUM!	ADH7
Adrenomedullin signaling pathway	0.33	0.0203	0	ADCY3,IL1RN,MAP2K5,SHC1
Aryl Hydrocarbon Receptor Signaling	0.327	0.021	#NUM!	HSP90AB1,MGST1,NEDD8
Endocannabinoid Cancer Inhibition Pathway	0.327	0.021	#NUM!	ADCY3,AKT1S1,MAP2K5
Superpathway of Inositol Phosphate Compounds	0.326	0.0202	1	INPP5K,PPFIA2,PPP1R12C,PPP1R8
CTLA4 Signaling in Cytotoxic T Lymphocytes	0.325	0.0225	#NUM!	FCER1G,FYN
Acute Myeloid Leukemia Signaling	0.325	0.0225	#NUM!	EIF4EBP1,MAP2K5
Regulation of IL-2 Expression in Activated and Anergic T Lymphocytes	0.325	0.0225	#NUM!	FYN,SMAD4
Interferon Signaling	0.321	0.0278	#NUM!	IFITM3
Altered T Cell and B Cell Signaling in Rheumatoid Arthritis	0.32	0.0222	#NUM!	FCER1G,IL1RN
IL-1 Signaling	0.314	0.022	#NUM!	ADCY3,IRAK4
Hepatic Fibrosis Signaling Pathway	0.314	0.019	-0.378	IL1RN,IRAK4,MAP2K5,SDHB,SMAD4,TF,TFRC
Notch Signaling	0.313	0.027	#NUM!	PSEN1
Regulation of Actin-based Motility by Rho	0.299	0.0213	#NUM!	ACTR3,GSN
Melanocyte Development and Pigmentation Signaling	0.299	0.0213	#NUM!	ADCY3,SHC1
Calcium Signaling	0.299	0.0194	#NUM!	ATP2B4,HDAC6,MYH14,RCAN1
Inhibition of Matrix Metalloproteases	0.297	0.0256	#NUM!	MMP12
Communication between Innate and Adaptive Immune Cells	0.29	0.0208	#NUM!	FCER1G,IL1RN
mTOR Signaling	0.287	0.019	#NUM!	AKT1S1,EIF4B,EIF4EBP1,RPS10
PAK Signaling	0.286	0.0206	#NUM!	CFL2,SHC1
Estrogen Biosynthesis	0.282	0.0244	#NUM!	CYP2S1
D-myo-inositol-5-phosphate Metabolism	0.277	0.0192	#NUM!	PPFIA2,PPP1R12C,PPP1R8
AMPK Signaling	0.274	0.0187	#NUM!	AKT1S1,EIF4EBP1,SLC2A1,SMARCB1
Role of NFAT in Cardiac Hypertrophy	0.274	0.0187	#NUM!	ADCY3,HDAC6,RCAN1,SHC1
Oncostatin M Signaling	0.268	0.0233	#NUM!	SHC1
Role of Hypercytokinemia/hyperchemokinemia in the Pathogenesis of Influenza	0.268	0.0233	#NUM!	IL1RN
tRNA Splicing	0.268	0.0233	#NUM!	TSEN15
Serotonin Receptor Signaling	0.268	0.0233	#NUM!	ADCY3
eNOS Signaling	0.267	0.0189	#NUM!	ADCY3,HSP90AB1,HSPA2
Systemic Lupus Erythematosus In B Cell Signaling Pathway	0.264	0.0182	1.342	FYN,INPP5K,IRAK4,LILRB3,SHC1
Senescence Pathway	0.264	0.0182	-0.447	EED,EIF4EBP1,ITSN2,MAP2K5,SMAD4
HOTAIR Regulatory Pathway	0.263	0.0187	#NUM!	CD44,EED,MMP12
Chronic Myeloid Leukemia Signaling	0.259	0.0194	#NUM!	HDAC6,SMAD4
IGF-1 Signaling	0.255	0.0192	#NUM!	IGFBP2,SHC1
Role of Oct4 in Mammalian Embryonic Stem Cell Pluripotency	0.249	0.0217	#NUM!	PPP1R8
Dermatan Sulfate Biosynthesis (Late Stages)	0.249	0.0217	#NUM!	DSE
FAT10 Cancer Signaling Pathway	0.249	0.0217	#NUM!	SMAD4
PFKFB4 Signaling Pathway	0.249	0.0217	#NUM!	MAP2K5
3-phosphoinositide Biosynthesis	0.246	0.0182	#NUM!	PPFIA2,PPP1R12C,PPP1R8
Triacylglycerol Degradation	0.243	0.0213	#NUM!	PRDX6
Autoimmune Thyroid Disease Signaling	0.232	0.0204	#NUM!	FCER1G
Hematopoiesis from Pluripotent Stem Cells	0.232	0.0204	#NUM!	FCER1G
Cell Cycle: G2/M DNA Damage Checkpoint Regulation	0.232	0.0204	#NUM!	PTPMT1
iCOS-iCOSL Signaling in T Helper Cells	0.228	0.018	#NUM!	FCER1G,SHC1
Type I Diabetes Mellitus Signaling	0.228	0.018	#NUM!	FCER1G,MAP3K5
TNFR1 Signaling	0.226	0.02	#NUM!	TNFAIP3
Amyloid Processing	0.226	0.02	#NUM!	PSEN1
UVB-Induced MAPK Signaling	0.216	0.0192	#NUM!	EIF4EBP1
Role of Cytokines in Mediating Communication between Immune Cells	0.206	0.0185	#NUM!	IL1RN
EGF Signaling	0.201	0.0182	#NUM!	SHC1
Chondroitin Sulfate Biosynthesis	0.197	0.0179	#NUM!	B3GALT6
IL-10 Signaling	0	0.0145	#NUM!	IL1RN
Axonal Guidance Signaling	0	0.0165	#NUM!	ACTR3,ADAM15,ADAM8,CFL2,FYN,MMP12,SHC1,TUBB4A
LPS/IL-1 Mediated Inhibition of RXR Function	0	0.0134	#NUM!	ALAS1,IL1RN,MGST1
p53 Signaling	0	0.0102	#NUM!	CCNK
Hepatic Cholestasis	0	0.0162	#NUM!	ADCY3,IL1RN,IRAK4
Hepatic Fibrosis / Hepatic Stellate Cell Activation	0	0.0108	#NUM!	MYH14,SMAD4
VDR/RXR Activation	0	0.0128	#NUM!	NCOR1
Tight Junction Signaling	0	0.0119	#NUM!	MYH14,VAMP3
Erythropoietin Signaling	0	0.0132	#NUM!	SHC1
α-Adrenergic Signaling	0	0.0104	#NUM!	ADCY3
Caveolar-mediated Endocytosis Signaling	0	0.0137	#NUM!	FYN
IL-8 Signaling	0	0.015	#NUM!	EIF4EBP1,IRAK4,LASP1
IL-12 Signaling and Production in Macrophages	0	0.00758	#NUM!	APOB
Role of Pattern Recognition Receptors in Recognition of Bacteria and Viruses	0	0.00649	#NUM!	NLRP3
Role of NFAT in Regulation of the Immune Response	0	0.0166	#NUM!	FCER1G,FYN,RCAN1
LPS-stimulated MAPK Signaling	0	0.0122	#NUM!	MAP3K5
CCR5 Signaling in Macrophages	0	0.0106	#NUM!	FCER1G
Calcium-induced T Lymphocyte Apoptosis	0	0.0152	#NUM!	FCER1G
IL-3 Signaling	0	0.0127	#NUM!	SHC1
fMLP Signaling in Neutrophils	0	0.00862	#NUM!	ACTR3
CXCR4 Signaling	0	0.00599	#NUM!	ADCY3
Thrombopoietin Signaling	0	0.0159	#NUM!	SHC1
Induction of Apoptosis by HIV1	0	0.0164	#NUM!	MAP3K5
T Helper Cell Differentiation	0	0.0137	#NUM!	FCER1G
CCR3 Signaling in Eosinophils	0	0.00806	#NUM!	CFL2
Dendritic Cell Maturation	0	0.0164	#NUM!	FCER1G,IL1RN,TYROBP
HIF1α Signaling	0	0.0177	#NUM!	MMP12,SLC2A1
Melatonin Signaling	0	0.0139	#NUM!	MAP2K5
Cellular Effects of Sildenafil (Viagra)	0	0.0153	#NUM!	ADCY3,MYH14
Endothelin-1 Signaling	0	0.016	#NUM!	ADCY3,PTGS1,SHC1
Relaxin Signaling	0	0.00667	#NUM!	ADCY3
Factors Promoting Cardiogenesis in Vertebrates	0	0.00667	#NUM!	SMAD4
Renin-Angiotensin Signaling	0	0.0169	#NUM!	ADCY3,SHC1
Thrombin Signaling	0	0.00962	#NUM!	ADCY3,SHC1
Cardiac Hypertrophy Signaling	0	0.0167	1	ADCY3,MAP3K11,MAP3K5,Map3k7
CDK5 Signaling	0	0.00926	#NUM!	ADCY3
Molecular Mechanisms of Cancer	0	0.0153	#NUM!	ADCY3,FYN,MAP3K5,PSEN1,SHC1,SMAD4
Corticotropin Releasing Hormone Signaling	0	0.0069	#NUM!	ADCY3
Mitotic Roles of Polo-Like Kinase	0	0.0152	#NUM!	HSP90AB1
HMGB1 Signaling	0	0.00606	#NUM!	MAP2K5
Role of CHK Proteins in Cell Cycle Checkpoint Control	0	0.0175	#NUM!	RFC1
Human Embryonic Stem Cell Pluripotency	0	0.00741	#NUM!	SMAD4
ATM Signaling	0	0.0103	#NUM!	H2AX
Role of NANOG in Mammalian Embryonic Stem Cell Pluripotency	0	0.0168	#NUM!	SHC1,SMAD4
CREB Signaling in Neurons	0	0.0145	#NUM!	ADCY3,POLR2E,SHC1
Prostate Cancer Signaling	0	0.011	#NUM!	HSP90AB1
Renal Cell Carcinoma Signaling	0	0.0125	#NUM!	SLC2A1
Allograft Rejection Signaling	0	0.0116	#NUM!	FCER1G
Glioma Signaling	0	0.00909	#NUM!	SHC1
Thyroid Cancer Signaling	0	0.0127	#NUM!	SHC1
Bladder Cancer Signaling	0	0.0103	#NUM!	MMP12
Type II Diabetes Mellitus Signaling	0	0.00704	#NUM!	MAP3K5
Gα12/13 Signaling	0	0.00769	#NUM!	MAP3K5
p70S6K Signaling	0	0.00775	#NUM!	SHC1
ERK5 Signaling	0	0.0139	#NUM!	MAP2K5
Colorectal Cancer Metastasis Signaling	0	0.0119	#NUM!	ADCY3,MMP12,SMAD4
Pancreatic Adenocarcinoma Signaling	0	0.00917	#NUM!	SMAD4
G Beta Gamma Signaling	0	0.0164	#NUM!	CAV2,SHC1
Sphingosine-1-phosphate Signaling	0	0.0171	#NUM!	ADCY3,ASAH1
Crosstalk between Dendritic Cells and Natural Killer Cells	0	0.0112	#NUM!	TYROBP
Systemic Lupus Erythematosus Signaling	0	0.0131	#NUM!	FCER1G,IL1RN,LSM14A
FAK Signaling	0	0.0105	#NUM!	FYN
EIF2 Signaling	0	0.0134	#NUM!	PAIP1,RPS10,SHC1
Ovarian Cancer Signaling	0	0.0144	#NUM!	CD44,PTGS1
HER-2 Signaling in Breast Cancer	0	0.0119	#NUM!	MAP3K5
Protein Kinase A Signaling	0	0.00503	#NUM!	ADCY3,SMAD4
Role of Macrophages, Fibroblasts and Endothelial Cells in Rheumatoid Arthritis	0	0.00641	#NUM!	IL1RN,IRAK4
Leptin Signaling in Obesity	0	0.0135	#NUM!	ADCY3
Glioma Invasiveness Signaling	0	0.0135	#NUM!	CD44
Breast Cancer Regulation by Stathmin1	0	0.00846	#NUM!	CALCR,GPR137B,RLIM,SHC1,TUBB4A
Glioblastoma Multiforme Signaling	0	0.00606	#NUM!	SHC1
Neuroprotective Role of THOP1 in Alzheimer's Disease	0	0.00855	#NUM!	TPP1
Role of MAPK Signaling in the Pathogenesis of Influenza	0	0.0125	#NUM!	MAP3K5
OX40 Signaling Pathway	0	0.0111	#NUM!	FCER1G
PI3K Signaling in B Lymphocytes	0	0.0145	#NUM!	CD81,FYN
P2Y Purigenic Receptor Signaling Pathway	0	0.00787	#NUM!	ADCY3
Cyclins and Cell Cycle Regulation	0	0.0123	#NUM!	HDAC6
Role of Tissue Factor in Cancer	0	0.0171	#NUM!	CFL2,FYN
Role of JAK1 and JAK3 in γc Cytokine Signaling	0	0.0145	#NUM!	SHC1
Dopamine-DARPP32 Feedback in cAMP Signaling	0	0.00613	#NUM!	ADCY3
Gap Junction Signaling	0	0.0152	#NUM!	ADCY3,MAP2K5,TUBB4A
Mouse Embryonic Stem Cell Pluripotency	0	0.00971	#NUM!	SMAD4
VEGF Family Ligand-Receptor Interactions	0	0.0119	#NUM!	SHC1
ErbB Signaling	0	0.0106	#NUM!	SHC1
ErbB2-ErbB3 Signaling	0	0.0154	#NUM!	SHC1
Melatonin Degradation I	0	0.0167	#NUM!	CYP2S1
Serotonin Degradation	0	0.0149	#NUM!	ADH7
Salvage Pathways of Pyrimidine Ribonucleotides	0	0.0103	#NUM!	APOBEC1
Superpathway of Melatonin Degradation	0	0.0154	#NUM!	CYP2S1
Antioxidant Action of Vitamin C	0	0.00917	#NUM!	SLC2A1
Gαi Signaling	0	0.016	#NUM!	ADCY3,SHC1
Gαq Signaling	0	0.00633	#NUM!	CALCR
Gαs Signaling	0	0.00935	#NUM!	ADCY3
Granulocyte Adhesion and Diapedesis	0	0.0167	#NUM!	IL1RN,MMP12,SELPLG
Regulation of the Epithelial-Mesenchymal Transition Pathway	0	0.0156	#NUM!	MAP2K5,PSEN1,SMAD4
Tec Kinase Signaling	0	0.0122	#NUM!	FCER1G,FYN
STAT3 Pathway	0	0.0148	#NUM!	MAP3K11,TNFRSF11A
Adipogenesis pathway	0	0.0149	#NUM!	GTF2H4,HDAC6
ERK/MAPK Signaling	0	0.0155	#NUM!	EIF4EBP1,FYN,SHC1
Nitric Oxide Signaling in the Cardiovascular System	0	0.0101	#NUM!	HSP90AB1
Cardiac β-adrenergic Signaling	0	0.00709	#NUM!	ADCY3
IL-2 Signaling	0	0.0164	#NUM!	SHC1
FGF Signaling	0	0.0119	#NUM!	MAP3K5
JAK/Stat Signaling	0	0.0125	#NUM!	SHC1
Wnt/β-catenin Signaling	0	0.0116	#NUM!	APPL2,CD44
Death Receptor Signaling	0	0.011	#NUM!	MAP3K5
Dopamine Receptor Signaling	0	0.013	#NUM!	ADCY3
cAMP-mediated signaling	0	0.00439	#NUM!	ADCY3
Glutamate Receptor Signaling	0	0.0175	#NUM!	GLS
TGF-β Signaling	0	0.0104	#NUM!	SMAD4
Apoptosis Signaling	0	0.0101	#NUM!	MAP3K5
VEGF Signaling	0	0.0101	#NUM!	SHC1
T Cell Receptor Signaling	0	0.00952	#NUM!	FYN
G-Protein Coupled Receptor Signaling	0	0.0147	#NUM!	ADCY3,CALCR,FYN,SHC1
IL-6 Signaling	0	0.016	#NUM!	IL1RN,SHC1
BMP signaling pathway	0	0.0118	#NUM!	SMAD4
GPCR-Mediated Integration of Enteroendocrine Signaling Exemplified by an L Cell	0	0.0137	#NUM!	ADCY3
GPCR-Mediated Nutrient Sensing in Enteroendocrine Cells	0	0.00893	#NUM!	ADCY3
Gustation Pathway	0	0.00649	#NUM!	ADCY3
Phagosome Formation	0	0.016	#NUM!	FCER1G,MARCO
Macropinocytosis Signaling	0	0.0132	#NUM!	USP6NL
Th1 and Th2 Activation Pathway	0	0.00585	#NUM!	PSEN1
Th1 Pathway	0	0.00826	#NUM!	PSEN1
Th2 Pathway	0	0.00735	#NUM!	PSEN1
Osteoarthritis Pathway	0	0.0142	#NUM!	ANXA5,MMP12,SMAD4
GP6 Signaling Pathway	0	0.0168	#NUM!	FCER1G,FYN
Opioid Signaling Pathway	0	0.0121	#NUM!	ADCY3,FYN,MAP2K5
SPINK1 Pancreatic Cancer Pathway	0	0.0167	#NUM!	MMP12
SPINK1 General Cancer Pathway	0	0.0145	#NUM!	Mt3
Endocannabinoid Neuronal Synapse Pathway	0	0.00781	#NUM!	ADCY3
Apelin Endothelial Signaling Pathway	0	0.0087	#NUM!	ADCY3
Cardiac Hypertrophy Signaling (Enhanced)	0	0.0164	0	ADCY3,EIF4EBP1,HDAC6,MAP2K5,MAP3K11,MAP3K5,Map3k7,RCAN1
T Cell Exhaustion Signaling Pathway	0	0.00571	#NUM!	FCER1G
Systemic Lupus Erythematosus In T Cell Signaling Pathway	0	0.015	2.236	AKT1S1,CD44,FCER1G,MAP2K5,SELPLG
BEX2 Signaling Pathway	0	0.0127	#NUM!	SMARCB1
Xenobiotic Metabolism CAR Signaling Pathway	0	0.0159	#NUM!	HSP90AB1,MAP2K5,MGST1
Xenobiotic Metabolism PXR Signaling Pathway	0	0.0156	#NUM!	HSP90AB1,MGST1,NCOR1
GM-CSF Signaling	0	0.0143	#NUM!	SHC1
